# Supplementary material for: Phyllofenones F–M, Scalarane Sesterterpenes from the Marine Sponge Phyllospongia foliascens
Source: Mar Drugs. 2023 Sep 26;21(10):507. doi: 10.3390/md21100507 (PMC10608082; doi:10.3390/md21100507)
Supplement: Supplementary file 1 [file marinedrugs-21-00507-s001.zip]

Archive with 1 entries (1 files):
- marinedrugs-2635829-supplementary.pdf
